# Supplementary material for: Towards a Comprehensive and Robust Micromanipulation System with Force-Sensing and VR Capabilities
Source: Micromachines (Basel). 2021 Jun 30;12(7):784. doi: 10.3390/mi12070784 (PMC8307479; doi:10.3390/mi12070784)
Supplement: Supplementary file 1 [file micromachines-12-00784-s001.zip]

Archive with 1 entries (1 files):
- micromachines-1253283-supplementary.pdf
